# Supplementary material for: Polymorphisms in the hypoxia inducible factor binding site of the macrophage migration inhibitory factor gene promoter in schizophrenia
Source: PLoS One. 2022 Mar 24;17(3):e0265738. doi: 10.1371/journal.pone.0265738 (PMC8946738; doi:10.1371/journal.pone.0265738)
Supplement: S1 Data — (XLSX) [file pone.0265738.s008.xlsx]

## Sheet: Fig. 2 (A)
Relative MIF/ACTB mRNA levels
Sample Number	ML228 (µM) (1=0, 2=0.25, 3=0.5, 4=1.0)	Relative Quantity
1	1	0.753241
2	1	1.18967
3	1	1.11593
4	2	8.38261
5	2	8.69361
6	2	8.24644
7	3	15.744
8	3	15.0639
9	3	14.6571
10	4	20.5662
11	4	22.5636
12	4	18.6827

## Sheet: Fig. 2 (B)
Relative MIF/ACTB mRNA levels
Sample Number	Time (h)	O2% (1=21, 2=0.1)	Relative Quantity
1	3	1	0.975052
2	3	1	1.02559
3	3	2	1.01349
4	3	2	1.08167
5	3	2	1.0503
6	3	1	0.982824
7	3	1	0.927799
8	3	1	1.09666
9	3	2	1.18663
10	3	2	1.08112
11	3	2	1.08926
12	6	1	0.909465
13	6	1	1.14241
14	6	1	0.962484
15	6	2	1.74561
16	6	2	2.12215
17	6	2	1.76524
18	6	1	0.969619
19	6	1	1.0644
20	6	1	0.96893
21	6	2	1.30689
22	6	2	1.3205
23	6	2	1.1934
24	12	1	1.01446
25	12	1	1.06253
26	12	1	0.927736
27	12	2	2.56661
28	12	2	2.2587
29	12	2	2.76011
30	24	1	1.21417
31	24	1	0.934063
32	24	1	0.881749
33	24	2	3.83841
34	24	2	3.40885
35	24	2	2.92114
36	24	1	1.06267
37	24	1	0.953179
38	24	1	0.987251
39	24	2	2.37506
40	24	2	2.46549
41	24	2	2.24994
42	48	1	1.08347
43	48	1	1.01229
44	48	1	0.911753
45	48	2	3.95887
46	48	2	3.98977
47	48	2	4.12843
48	48	1	0.999591
49	48	1	0.951601
50	48	1	1.05129
51	48	2	3.13107
52	48	2	4.15157
53	48	2	3.0836

## Sheet: Fig. 2 (C)
Relative MIF/ACTB mRNA levels
Sample Number	O2% (1=21, 2=0.1)	YC-1(µM) (1=0, 2=10)	Relative Quantity
1	1	1	0.909465
2	1	1	1.14241
3	1	1	0.962484
4	2	1	1.74561
5	2	1	2.12215
6	2	1	1.76524
7	1	2	0.757788
8	1	2	0.915029
9	1	2	0.927446
10	2	2	1.06936
11	2	2	1.35682
12	2	2	1.43453
13	1	1	0.969619
14	1	1	1.0644
15	1	1	0.96893
16	2	1	1.30689
17	2	1	1.3205
18	2	1	1.1934
19	1	2	0.769778
20	1	2	0.947217
21	1	2	0.694822
22	2	2	0.997675
23	2	2	0.899773
24	2	2	0.88578

## Sheet: Fig. 2 (D)
Cell lysate MIF protein (pg/1µg of total protein)
Sample Number	Time (h)	O2% (1=21, 2=0.1)	MIF (pg/ 1µg of total protein)
1	24	1	345.985
2	24	1	129.547
3	24	1	207.041
4	24	1	117.248
5	24	1	133.26
6	24	1	186.625
7	24	2	223.28
8	24	2	428.78
9	24	2	216.552
10	24	2	417.416
11	24	2	598.058
12	24	2	230.471
13	48	1	177.576
14	48	1	165.744
15	48	1	181.289
16	48	1	107.501
17	48	1	310.73
18	48	1	327.43
19	48	2	899.687
20	48	2	880.677
21	48	2	265.035
22	48	2	582.754
23	48	2	671.79
24	48	2	590.406

## Sheet: Fig. 3 (A)
% Input
Sample Number	Time (h)	O2% (1=21, 2=0.1)	% Input
1	6	1	0.277302
2	6	1	0.315546
3	6	1	0.603231
4	6	1	0.734692
5	6	1	0.761944
6	6	1	0.808759
7	6	2	0.834627
8	6	2	1.02566
9	6	2	1.29761
10	6	2	1.38632
11	6	2	1.49726
12	6	2	1.66803
13	24	1	0.789
14	24	1	0.81
15	24	1	0.888
16	24	1	1.113
17	24	1	1.571
18	24	1	1.597
19	24	2	0.8
20	24	2	1.378
21	24	2	1.757
22	24	2	1.88
23	24	2	1.952
24	24	2	1.959
25	48	1	0.554
26	48	1	0.63
27	48	1	0.661
28	48	1	0.733981
29	48	1	0.775542
30	48	1	1.34538
31	48	2	0.483
32	48	2	0.622529
33	48	2	0.829
34	48	2	1.134
35	48	2	1.34497
36	48	2	1.442

## Sheet: Fig. 3 (B)
RLU (fold over Normoxia)
Sample Number	Condition	RLU fold change
1	pNL1.2	0.751421
2	pNL1.2	0.953852
3	pNL1.2	0.444887
4	pNL1.2	0.894015
5	pNL1.2	0.601625
6	pNL1.2	0.68155
7	pNL1.2	0.979861
8	pNL1.2	1.0611
9	pNL1.2	0.994103
10	WT (CACGT)	11.6112
11	WT (CACGT)	17.6114
12	WT (CACGT)	9.00069
13	WT (CACGT)	11.5556
14	WT (CACGT)	11.5132
15	WT (CACGT)	19.5802
16	WT (CACGT)	15.7059
17	WT (CACGT)	12.2816
18	WT (CACGT)	11.0141
19	WT (CACGT)	13.9722
20	WT (CACGT)	12.2639
21	WT (CACGT)	31.1461
22	WT (CACGT)	23.1279
23	WT (CACGT)	23.9235
24	SNP (AACGT)	1.26535
25	SNP (AACGT)	1.203
26	SNP (AACGT)	0.779548
27	SNP (AACGT)	0.822769
28	SNP (AACGT)	1.25077
29	SNP (AACGT)	0.944823
30	SNP (AACGT)	1.36414
31	SNP (AACGT)	0.519733
32	SNP (AACGT)	0.812284
33	SNP (AACGT)	1.13937
34	SNP (AACGT)	0.700632
35	SNP (AACGT)	0.818445
36	mutHRE (CTAGC)	0.786207
37	mutHRE (CTAGC)	0.982051
38	mutHRE (CTAGC)	0.420168
39	mutHRE (CTAGC)	0.583151
40	mutHRE (CTAGC)	0.584193
41	mutHRE (CTAGC)	1.49742
42	mutHRE (CTAGC)	0.722021
43	mutHRE (CTAGC)	0.46553
44	mutHRE (CTAGC)	0.842326
45	mutHRE (CTAGC)	0.555132
46	mutHRE (CTAGC)	0.662784
47	mutHRE (CTAGC)	1.24949
48	delHRE	0.841651
49	delHRE	0.774897
50	delHRE	0.818536
51	delHRE	0.539192
52	delHRE	0.567751
53	delHRE	0.393079
54	delHRE	0.568362
55	delHRE	0.476522
56	delHRE	0.961759
57	delHRE	0.7708
58	delHRE	0.576959
59	delHRE	0.542866

## Sheet: S1 Fig. (A)
Relative HIF-1α/ACTB mRNA levels
Sample Number	Time (h)	O2% (1=21, 2=0.1)	Relative Quantity
1	3	1	0.858302
2	3	1	1.0593
3	3	1	1.09986
4	3	2	1.03857
5	3	2	1.08938
6	3	2	1.09763
7	3	1	1.01768
8	3	1	1.06543
9	3	1	0.922283
10	3	2	0.998971
11	3	2	0.97599
12	3	2	0.990753
13	6	1	0.97166
14	6	1	1.06842
15	6	1	0.963258
16	6	2	1.06831
17	6	2	1.07177
18	6	2	1.06467
19	6	1	0.996405
20	6	1	1.07009
21	6	1	0.937875
22	6	2	1.22952
23	6	2	0.942592
24	6	2	0.98258
25	12	1	1.04266
26	12	1	1.06389
27	12	1	0.96645
28	12	1	1.0161
29	12	1	1.00915
30	12	1	0.90968
31	12	2	0.901346
32	12	2	1.01824
33	12	2	0.975934
34	12	2	0.959243
35	12	2	0.979554
36	12	2	1.03667
37	24	1	0.964237
38	24	1	1.05007
39	24	1	0.987635
40	24	2	1.07515
41	24	2	1.04315
42	24	2	0.878101
43	24	1	1.11005
44	24	1	0.898088
45	24	1	1.00308
46	24	2	0.93922
47	24	2	0.903147
48	24	2	0.977857
49	48	1	0.999
50	48	1	0.985
51	48	1	1.016
52	48	2	1.043
53	48	2	1.196
54	48	2	1.08
55	48	1	0.925
56	48	1	0.984
57	48	1	1.099
58	48	2	1.078
59	48	2	1.087
60	48	2	1.197

## Sheet: S1 Fig. (B)
Relative HIF-1β/ACTB mRNA levels
Sample Number	Time (h)	O2% (1=21, 2=0.1)	Relative Quantity
1	3	1	0.909721
2	3	1	1.02093
3	3	1	1.07671
4	3	2	0.898297
5	3	2	0.980702
6	3	2	1.01681
7	3	1	0.988224
8	3	1	1.08591
9	3	1	0.931858
10	3	2	0.961455
11	3	2	0.793921
12	3	2	0.89096
13	6	1	0.987
14	6	1	1.018
15	6	1	0.995
16	6	2	0.838
17	6	2	0.878
18	6	2	0.938
19	6	1	1.048
20	6	1	1.037
21	6	1	0.92
22	6	2	1.139
23	6	2	0.809
24	6	2	0.879
25	12	1	1.0465
26	12	1	1.06581
27	12	1	1.08302
28	12	1	0.996071
29	12	1	0.951725
30	12	1	0.873259
31	12	2	0.962816
32	12	2	0.955391
33	12	2	0.999433
34	12	2	0.943385
35	12	2	0.950716
36	12	2	0.920913
37	24	1	0.987
38	24	1	1.083
39	24	1	0.936
40	24	2	0.95
41	24	2	0.902
42	24	2	1.017
43	24	1	1.043
44	24	1	1.021
45	24	1	0.94
46	24	2	0.814
47	24	2	0.812
48	24	2	0.899
49	48	1	1.005
50	48	1	1.058
51	48	1	0.941
52	48	2	0.948
53	48	2	1.136
54	48	2	0.978
55	48	1	0.961
56	48	1	1.055
57	48	1	0.987
58	48	2	1.079
59	48	2	1.119
60	48	2	1.119

## Sheet: S1 Fig. (C)
Cell lysate HIF-1α protein (pg/1µg of total protein)
Sample Number	Time (h)	O2% (1=21, 2=0.1)	HIF-1α (pg/ 1µg of total protein)
1	24	1	0.393227
2	24	1	0.144895
3	24	1	0.200939
4	24	1	0.100647
5	24	1	0.119876
6	24	1	0.191619
7	24	2	0.30056
8	24	2	0.511115
9	24	2	0.274155
10	24	2	0.430437
11	24	2	0.656478
12	24	2	0.261278
13	48	1	0.095801
14	48	1	0.148206
15	48	1	0.0981021
16	48	1	0.0473711
17	48	1	0.123905
18	48	1	0.159624
19	48	2	0.474612
20	48	2	0.442081
21	48	2	0.159966
22	48	2	0.248427
23	48	2	0.325004
24	48	2	0.306095

## Sheet: S2 Fig.
Culture medium MIF protein (pg/1µg of total protein)
Sample Number	Time (h)	O2% (1=21, 2=0.1)	MIF (pg/ 1µg of total protein)
1	24	1	182.396
2	24	1	238.414
3	24	1	501.516
4	24	1	185.507
5	24	1	206.323
6	24	1	171.332
7	24	2	174.354
8	24	2	274.196
9	24	2	192.381
10	24	2	225.163
11	24	2	158.649
12	24	2	171.752
13	48	1	180.984
14	48	1	176.258
15	48	1	220.863
16	48	1	184.414
17	48	1	176.631
18	48	1	199.014
19	48	2	227.473
20	48	2	160.834
21	48	2	210.846
22	48	2	175.802
23	48	2	166.012
24	48	2	212.857
